# Supplementary material for: Maternal hypothalamic-pituitary-adrenal axis response to foraging uncertainty: A model of individual vs. social allostasis and the "Superorganism Hypothesis"
Source: PLoS One. 2017 Sep 7;12(9):e0184340. doi: 10.1371/journal.pone.0184340 (PMC5589238; doi:10.1371/journal.pone.0184340)
Supplement: S1 Table — (XLSX) [file pone.0184340.s001.xlsx]

## Sheet: Sheet1
#	SAMPLE	SUBJECT	pencode	early (1) vs Late (2) VFD	VFD phase	MOMS WT	PRE VFD Cortisol	zPRECORT	Cross Sectional Cortisol - Early	Cross Section Cortisol - Late	POST VFD Cortisol	PROPCORT	%cortchange	PERCORT	CORTCODE	Pre VFD CRF	zDOM	abscczrf	zzCRF	abssumzzcrf	sumzzcrf	zcrfpre	CRFPRE	zcrfpost	CRFPOST	VFDPHASE	CRFgr1	CRFgr2	CRFDIFF	zCRFDIFF	CRFPOS	code delta	abs%CRF	PERCCRF	CRFDELT	CRFINCR	CRF_95	pencode	Social Rank	DOM3LEV	DOMDICH	abszzcort	abssumzzcort	sumzzcort	zzpostcort	zpostcort	POSTCORT	PRECORT2	NEWVAR
1	E-513A	BR06	1	1	1	6.21	43.6	-0.0736615	53.1		53.1	0.82	0.22	0.22	2	326.74	0.884376	0.641761	-0.641761	0.864751	-0.864751	-0.111495	326.74	-0.753256	321.14	1	-5.6		-5.6	-0.574639	1	1	2	-0.02	5.6	0	1	1	2	1	1	1.48095	1.48095	1.48095	1.48095	1.55461	53.1	43.6	9.5
2	E-510A	BP17	1	1	1	4.68	46	0.264541	34.9		34.9	1.32	0.24	-0.24	1	359.28	-0.162436	2.23478	-2.23478	1.90344	-1.90344	0.165667	359.28	-2.06911	144.71	1	-214.57		-214.57	-1.94066	2	1	60	-0.6	214.57	0	1	1	4	2	2	1.41948	1.41948	-1.41948	-1.41948	-1.68402	34.9		-11.1
3	E-500A	BU34	1	1	1	4.24	49.7	0.785937	44.8		44.8	1.11	0.1	-0.1	1	269.31	0.36097	0.191079	0.191079	1.01024	-1.01024	-0.60066	269.31	-0.409582	367.22	1	97.91		97.91	0.101997	1	1	36	0.36	97.91	1	2	1	3	2	1	0.863586	0.863586	0.863586	0.863586	0.0776495	44.8	49.7	-4.9
4	E-508A	BU37	1	1	1	4.22	50	0.828212	38.6		38.6	1.3	0.23	-0.23	1	428.68	-0.685843	0.317667	0.317667	1.83124	1.83124	0.756788	428.68	1.07445	566.2	1	137.52		137.52	0.360924	1	1	32	0.32	137.52	1	2	1	5	3	2	0.197409	0.197409	-0.197409	-0.197409	-1.02562	38.6	50	-11.4
5	E-504A	BS04	1	1	1	5.22	52	1.11005	41.9		41.9	1.24	0.19	-0.19	1	546.42	-1.20925	0.110389	-0.110389	3.40891	3.40891	1.75965	546.42	1.64926	643.27	1	96.85		96.85	0.0950675	1	1	18	0.18	96.85	1	2	1	6	3	2	0.671651	0.671651	0.671651	0.671651	-0.438396	41.9	52	-10.1
6	E-507A	BT24	1	1	1	5.6	52.2	1.13823	46.7		46.7	1.12	0.11	-0.11	1	404.88	1.40778	0.260415	-0.260415	0.847723	0.847723	0.554069	404.88	0.293654	461.51	1	56.63		56.63	-0.167847	1	1	14	0.14	56.63	1	1	1	1	1	1	1.55398	1.55398	1.55398	1.55398	0.415749	46.7	52.2	-5.5
7	E-503A	BV35	1	1	1	3.18	53.3	1.29324	33.8		33.8	1.58	0.37	-0.37	1	304.36	-1.73266	0.10172	-0.10172	0.705958	-0.705958	-0.302119	304.36	-0.403839	367.99	1	63.63		63.63	-0.122089	1	1	21	0.21	63.63	1	1	1	7	3	2	0.586526	0.586526	-0.586526	-0.586526	-1.87977	33.8	53.3	-19.5
8	E-525A	BR16	2	1	1	5.94	25.9	-2.56791	50.4		50.4	0.51	0.95	0.95	2	149.56		1.14215	1.14215	2.09914	-2.09914	-1.62064	149.56	-0.478495	357.98	1	208.42		208.42	0.82439	1	1	139	1.39	208.42	1	2	2	1	1	1	1.49375	1.49375	-1.49375	-1.49375	1.07415	50.4	25.9	24.5
9	E-528A	BL05	2	1	1	6.3	32		46.4		46.4	0.69	0.45	0.45	2	240.02							240.02			1												2	3	2	1						46.4	32	14.4
10	E-514A	BR26	2	1	1	6.02	35.1	-1.27146	53.1		53.1	0.66	0.51	0.51	2	232.67		0.321641	-0.321641	2.14713	-2.14713	-0.912745	232.67	-1.23439	256.63	1	23.96		23.96	-0.381408	1	1	10	0.1	23.96	1	1	2	2	1	1	0.283146	0.283146	0.283146	0.283146	1.55461	53.1	35.1	18
11	E-516A	BS14	2	1	1	4.88	37	-1.00372	42.3		42.3	0.87	0.14	0.14	2	210.87		0.578677	-0.578677	2.77553	-2.77553	-1.09843	210.87	-1.67711	197.27	1	-13.6		-13.6	-0.626934	1	1	6	-0.06	13.6	0	1	2	4	2	2	1.37094	1.37094	-1.37094	-1.37094	-0.367218	42.3	37	5.3
12	E-518A	BQ12	2	1	1	6.22	48	0.546376	51.1		51.1	0.94	0.06	0.06	1	482.65		1.72839	-1.72839	0.704574	0.704574	1.21648	482.65	-0.511908	353.5	1	-129.15		-129.15	-1.38227	2	1	27	-0.27	129.15	0	1	2	5	3	2	1.74509	1.74509	1.74509	1.74509	1.19871	51.1	48	3.1
13	E-538A	BM08	3	2	2	6.22	33.5	-1.49693		33.5	38.9	0.86	0.16	0.16	2	286.49	-1.20925	0.547729	0.547729	0.360928	-0.360928	-0.454328	286.49	0.0934006	434.66	2		148.17	148.17	0.430542	1	1	52	0.52	148.17	1	2	3	6	3	2	2.46917	2.46917	-2.46917	-2.46917	-0.972237	38.9	33.5	5.4
14	E-536A	BV17	3	2	2	4.52	37.9	-0.876893		37.9	44.5	0.85	0.17	0.17	2	474.12	-0.685843	0.807885	-0.807885	1.47977	1.47977	1.14383	474.12	0.335942	467.18	2		-6.94	-6.94	-0.583398	1	1	1	-0.01	6.94	0	1	3	5	3	2	0.852627	0.852627	-0.852627	-0.852627	0.0242655	44.5	37.9	6.6
15	E-533A	BN18	3	2	2	6.02	38.4	-0.806434		38.4	37	1.04	0.04	-0.04	2	367.26	0.36097	0.257927	-0.257927	0.209347	0.209347	0.233637	367.26	-0.0242901	418.88	2		51.62	51.62	-0.200597	1	1	14	0.14	51.62	1	1	3	3	2	1	2.11677	2.11677	-2.11677	-2.11677	-1.31034	37	38.4	-1.4
16	E-529A	BP33	3	2	2	4.14	42.5	-0.228671		42.5	46.7	0.91	0.1	0.1	2	151.95	1.40778	2.89423	2.89423	0.306335	-0.306335	-1.60028	151.95	1.29395	595.63	2		443.68	443.68	2.36226	1	1	292	2.92	443.68	1	2	3	1	1	1	0.187078	0.187078	0.187078	0.187078	0.415749	46.7	42.5	4.2
17	E-540A	BO13	3	2	2	5.16	44.2	0.0108891		44.2	44.3	1	0	0	2	442.26	0.884376	0.484664	0.484664	2.22958	2.22958	0.872456	442.26	1.35712	604.1	2		161.84	161.84	0.519901	1	1	37	0.37	161.84	1	2	3	2	1	1	0.000434795	0.000434795	-0.000434795	-0.000434795	-0.0113239	44.3	44.2	0.1
18	E-532A	BT25	3	2	2	3.64	46.1	0.278633		46.1	47.8	0.96	0.04	0.04	1	97.44	-0.162436	3.06229	3.06229	1.06687	-1.06687	-2.06458	97.44	0.997709	555.91	2		458.47	458.47	2.45894	1	1	471	4.71	458.47	1	2	3	4	2	2	0.890123	0.890123	0.890123	0.890123	0.61149	47.8	46.1	1.7
19	E-549A	BM16	4	2	2	5.32	43.2	-0.130029		43.2	43.1	1	0	0	2	360.68	1.40778	0.707474	-0.707474	0.352291	-0.352291	0.177592	360.68	-0.529883	351.09	2		-9.59	-9.59	-0.600721	1	1	3	-0.03	9.59	2	1	4	1	1	1	0.354889	0.354889	-0.354889	-0.354889	-0.22486	43.1	43.2	-0.1
20	E-551A	BR30	4	2	2	4.64	43.8	-0.045478		43.8	51	0.86	0.16	0.16	2	424.94	0.36097	0.265258	-0.265258	1.18461	1.18461	0.724932	424.94	0.459674	483.77	2		58.83	58.83	-0.153466	1	1	14	0.14	58.83	1	1	4	3	2	1	1.13544	1.13544	1.13544	1.13544	1.18092	51	43.8	7.2
21	E-544A	BV19	4	2	2	3.88	47	0.405459		47	41.2	1.14	0.12	-0.12	1	411.5	-0.685843	0.0369415	0.0369415	1.25785	1.25785	0.610455	411.5	0.647397	508.94	2		97.44	97.44	0.0989242	1	1	24	0.24	97.44	1	2	4	5	3	2	0.1575	0.1575	-0.1575	-0.1575	-0.562959	41.2	47	-5.8
22	E-546A	BV24	4	2	2	3.48	53.1	1.26506		53.1	42.3	1.26	0.2	-0.2	1	404.39	-1.20925	0.255392	0.255392	1.35518	1.35518	0.549895	404.39	0.805287	530.11	2		125.72	125.72	0.283788	1	1	31	0.31	125.72	1	2	4	6	3	2	0.897839	0.897839	0.897839	0.897839	-0.367218	42.3	53.1	-10.8
[truncated: 62 more columns]
